# Supplementary material for: Abiotic N2 reduction in submarine hydrothermal systems could quickly fertilize prebiotic oceans
Source: Nat Commun. 2025 Nov 28;16:10608. doi: 10.1038/s41467-025-65711-1 (PMC12663365; doi:10.1038/s41467-025-65711-1)
Supplement: Supplementary file 4 — Supplementary Data 1 [file 41467_2025_65711_MOESM4_ESM.xlsx]

## Sheet: Sheet1
Supplementary Table 1. Mineral assemblages of altered basalts and veins from IODP Hole U1502B.
Sample ID	Depth (mbsf)	Mineral assemblages	Percentage of nitrogen -bearing secondary silicate minerals
altered basalt
U1502B 11R 1W 86-91	797	Albite 63.9%, Quartz 9.3%, Dolomite 6.2%, Augite 8.3%, Chlorite 5.3%, Pyrite 2.7%, Halite 4.3%	69.2% (Albite, Chlorite)
U1502B 14R 1W 77-82	812	Albite 55.9%, Quartz 26.3%, Dolomite 3.1%, Augite 6.4%, Chlorite 5.5%; Pyrite 2.0%, Halite 0.8%	61.4% (Albite, Chlorite)
U1502B 18R 1W 17-23	830	Albite 40.5%, Labradorite 31.3%, Quartz 16.9%, Dolomite 4.1%, Chlorite 5.6%; Pyrite 1.6%	46.1% (Albite, Chlorite)
U1502B 21R 2W 22-27	845	Albite 38.5%, Labradorite 45.3%, Dolomite 2.7%, Augite 6.7%, Chlorite 5.6%, Pyrite 1.2%	44.1% (Albite, Chlorite)
U1502B 26R 1W 12-17	864	Albite 35.0%, Labradorite 36.8%, Quartz 13.5%, Dolomite 4.8%, Augite 5.1%, Chlorite 3.3%, Pyrite 1.5%	38.3% (Albite, Chlorite)
U1502B 35R 1W 36-41	907	Albite 70.7%, Dolomite 3.2%, Chlorite 25.2%, Pyrite 0.9%	95.9% (Albite, Chlorite)
U1502B 36R 2W 0-5	913	Albite 42.8%, Labradorite 21.6%, Quartz 24.3%, Chlorite 10.1%; Pyrite 1.2%	52.9% (Albite, Chlorite)
U1502B 37R 2W 122-127	917	Albite 38.1%, Labradorite 33.5%, Quartz 8.3%, Calcite 2.0%; Chlorite 18.1%	56.2% (Albite, Chlorite)
Vein
U1502B 11R 1W 86-91	797	Albite 46%, Quartz 23%, Dolomite 17%, Siderite 14%	46% (Albite)
U1502B 14R 1W 77-82-1	812	Albite 7.4%, Quartz 58.5%, Dolomite 18.9%, Epidote 8.5%, Chlorite 3.0%, Pyrite 2.1%, Siderite 1.7%	18.9% (Albite, Epidote, Chlorite)
U1502B 21R 1W 6-12	844	Quartz 77%, Dolomite 5%, Epidote 11%, Chlorite 6%	17% (Epidote, Chlorite)
U1502B 21R 2W 22-27	845	Albite 9.1%, Quartz 56.5%, Dolomite 10.8%, Epidote 17.9%, Chlorite 5.6%	32.6% (Albite, Epidote, Chlorite)
U1502B 21R 2W 116-121-2	846	Dolomite 92.9%, Siderite 3.0%, Albite 2.5%, Quartz 1.6%	2.5% (Albite)a
U1502B 35R 1W 36-41	907	Albite 10.6%, Ankerite 23.5%, Epidote 53.4%, Chlorite 9.5%, Pyrite 3.0%	73.5% (Albite, Epidote, Chlorite)
a: The content of albite is only a reference value as the result is close to the detection limit of XRD. This result indirectly indicates the low content of secondary silicate minerals in the carbonate vein.
