# Supplementary material for: Abiotic N2 reduction in submarine hydrothermal systems could quickly fertilize prebiotic oceans
Source: Nat Commun. 2025 Nov 28;16:10608. doi: 10.1038/s41467-025-65711-1 (PMC12663365; doi:10.1038/s41467-025-65711-1)
Supplement: Supplementary file 5 — Supplementary Data 2 [file 41467_2025_65711_MOESM5_ESM.xlsx]

## Sheet: Sheet1
Supplementary Table 2. Nitrogen concentration (ppm), δ15NAir (‰), major elements (wt%) and trace elements (ppm) of altered basalts and veins from IODP Hole U1502B.
Sample ID	Sample description	Depth (mbsf)	N	δ15NAir	SiO2	TiO2	Al2O3	TFe2O3	MnO	MgO	CaO	Na2O	K2O	P2O5	LOI	Total	Li	Be	Sc	Ti	V	Cr	Mn	Co	Ni	Cu	Zn	Ga	Ge	Rb	Sr	Y	Zr	Nb	Mo	Cs	Ba	La	Ce	Pr	Nd	Sm	Eu	Gd	Tb	Dy	Ho	Er	Tm
altered basalt
U1502B 11R 1W 86-91	Subunit a: Altered basalt/pillow lava	797	26.5	-7.6	38.68	2.25	12.97	15.77	0.38	4.44	3.89	3.57	0.19	0.28	15.5	97.91	8.37	0.92	43.11	13483	376	64.1		38.7	96	5.1	476.1	16.87		1.56	95.1	52.8	186.4	10.94	0.57	0.13	926.2	8.55	24	3.61	18.6	6.58	2.3	8.59	1.41	8.92	1.8	5.02	0.71
U1502B 14R 1W 77-82	Subunit b: Altered basalt/pillow lava	812	21.8	0.2	49.9	1.11	14.95	7.39	0.26	6.24	3.16	3.95	0.18	0.12	11.35	98.61	11.61	0.87	21.1	6648	173	162.4		13.3	39.8	31.1	516	16.1		1.8	177.3	18.1	78	5.3	0.62	0.15	27	4.14	10.5	1.47	7.3	2.36	0.77	2.91	0.49	3.06	0.63	1.78	0.26
U1502B 18R 1W 17-23	Subunit b: Altered basalt/sheet lava flow	830	22	-4	45.62	1.42	14.61	10.37	0.29	6.09	6.57	2.88	0.22	0.16	10.28	98.5	6.62	0.65	35.65	8495	225	180.4		41.6	71.4	451.3	192.4	16.65		1.6	229.3	32.4	98.3	6.74	0.35	0.06	24.9	6.78	17.2	2.48	12.56	4.13	1.64	5.21	0.85	5.62	1.16	3.22	0.47
Duplicate analysis			22.9	-3.5
Average			22.5	-3.8
U1502B 21R 2W 22-27	Subunit b: Altered basalt/pillow lava	845	24.6	0.1	41.05	1.65	17.2	11.28	0.27	6.64	5.71	3.84	0.38	0.17	11.37	99.55	5.97	0.96	47.53	9892	237	205.1		35.8	96.7	28	225.2	15.64		2.46	243.2	23.6	122.6	7.8	0.35	0.1	32	5.32	14.6	2.18	10.89	3.63	1.38	4.3	0.71	4.69	0.9	2.7	0.41
U1502B 26R 1W 12-17	Subunit b: Altered basalt/sheet lava flow	864	25.8	-3	50.22	1.32	17.34	6.47	0.16	3.85	6.79	3.65	0.23	0.17	9.1	99.29	9.25	0.71	16.91	7901	167	140.4		32.2	43	174.7	109.6	17.98		2.32	221.8	27.2	147.7	8.23	0.83	0.15	52.4	7.35	18.3	2.34	11.26	3.55	1.16	4.33	0.71	4.7	0.97	2.69	0.41
U1502B 35R 1W 36-41	Subunit b: Altered basalt/pillow lava	907	40.2	-6.1	45.82	1.46	17.46	10.32	0.23	7.98	2.48	4.46	0.19	0.16	7.71	98.26	5.3	0.75	42.75	8777	229	277.9		61.3	138.8	117.1	216.2	19.31		1.29	144.7	16.8	106.1	7.6	0.38	0.06	17.9	5.03	12.4	1.74	8.29	2.69	0.95	3.12	0.51	3.25	0.66	1.9	0.28
U1502B 36R 2W 0-5	Subunit b: Altered basalt/sheet lava flow	913	17.5	-6.4	54.89	1.1	11.38	8.69	0.19	5.72	4.51	3.78	0.1	0.14	7.63	98.11	6.55	0.64	19.7	6577	154	92.9		32.7	38.8	18.1	111.1	13.44		0.71	132.9	24.2	90.6	5.47	3.28	0.04	30.4	4.89	12.7	1.86	9.57	3.18	1.08	3.92	0.66	4.04	0.88	2.42	0.35
U1502B 37R 2W 122-127	Subunit b: Altered basalt/sheet lava flow	917	22.5	-2.2	47.33	1.84	13.33	12.4	0.28	5.82	7.2	3.62	0.12	0.23	7.41	99.57	4.69	0.86	31.84	11001	242	92.7		34.5	40.7	226.7	128	21.4		0.92	221.7	41.1	162.5	10.48	1	0.09	25.5	9.59	23.9	3.4	16.62	5.27	1.78	6.74	1.12	7.22	1.48	4.11	0.61
Vein																															0
U1502B 11R 1W 86-91	Silicate vein	797	139.3	-4.2	20	0.84	6	26.33	0.79	6.68	6.33	1.7	0.12	0.13		68.92	10.44	1.08	60.29	5432	473	82	6318.2	74.7	270.2	5.7	1071.1	8.69	9.77	1.04	123.6	46.2	134.6	3.84	0.3	0.16	2985.4	9.1	24.4	3.75	20.15	6.52	2.47	8.06	1.34	8.36	1.7	4.85	0.64
U1502B 14R 1W 77-82-1	Silicate vein	812	66.6	-3.8	48.33	0.43	4.44	10.54	0.37	7.68	7.75	0.48	0.05	0.06		80.14	10.88	0.5	30.02	2684	178	33.1	2898.6	23.9	4015.4	371.4	557.8	7.86	4.73	0.51	118	25.1	38.4	1.9	3.16	0.06	11.8	5.62	14.1	2.12	10.93	3.32	1.4	4.2	0.7	4.47	0.94	2.64	0.35
U1502B 21R 1W 6-12	Silicate vein	844	75.3	-8.5	71.29	0.06	7.79	7.29	0.14	3.59	3.78	0.31	0.06	0.02		94.33	10.23	0.32	10.55	370	111	25.5	1067.9	23.9	47.7	12.4	87.1	14.9	4.41	0.83	123.7	12.6	7.8	0.2	0.17	0.12	4.8	4.45	9.3	1.25	5.93	1.58	0.76	1.92	0.32	2.09	0.45	1.34	0.17
U1502B 21R 2W 22-27	Silicate vein	845	67.4	-12.3	57	0.11	11.58	11.28	0.13	1.14	11.58	0.18	0.07	0.03		93.09	3.5	0.19	13.29	685	158	22	981.3	28	19	1229.1	36.5	19.55	6.04	0.84	414.6	14.3	10.5	0.38	0	0.1	11.1	6.32	13	1.73	8.31	2.15	1.09	2.51	0.41	2.58	0.52	1.48	0.2
U1502B 21R 2W 116-121-2	Dolomite vein	846	14.4	-10.6	2.47	0.09	0.72	8.86	0.56	16.65	24.2	0.18	0.01	0.04		53.78	3.3	0.39	16.8	897	112	17.9	6484.8	15.7	22.8	208.6	332.9	4.05	4.41	0.58	65.4	35.6	11.9	0.66	0.34	0.06	8.5	2.67	5.9	0.81	4.17	1.43	0.66	2.64	0.53	4.17	1.01	3.16	0.43
U1502B 35R 1W 36-41	Silicate vein	907	179	-20.3	36.05	0.13	18.13	16.05	0.18	2.3	15.1	0.47	0.06	0.03		88.49	2.15	0.31	17.86	816	254	40.2	1376.1	26.1	44.5	314.4	82.4	28.28	7.26	2.72	258.8	18.6	15.3	0.46	0	0.57	12.1	6.99	13.3	1.72	8.13	2.32	1.23	2.86	0.47	3.1	0.66	1.91	0.26
Duplicate analysis			180.9	-20.5
Average			180.4	-20.4
[truncated: 8 more columns]
