# Supplementary material for: Abiotic N2 reduction in submarine hydrothermal systems could quickly fertilize prebiotic oceans
Source: Nat Commun. 2025 Nov 28;16:10608. doi: 10.1038/s41467-025-65711-1 (PMC12663365; doi:10.1038/s41467-025-65711-1)
Supplement: Supplementary file 6 — Supplementary Data 3 [file 41467_2025_65711_MOESM6_ESM.xlsx]

## Sheet: Sheet1
Supplementary Table 3. Partition coefficients (KD ) between minerals and hydrothermal fluids.
		Chloritec	Epidoted	Albitee	Bulk rock
Element	r (Å)
Lia	1.06	0.35	0.03
Ka	1.64			0.077
Rba	1.72	0.4	0.04	0.05
Csa	1.89	0.55	0.02	0.006
NH4+b	1.7	0.392	0.042	0.057	0.019-0.066
Date from following references:
a: Shannon, R. D. Revised Effective Ionic Radii and Systematic Studies of Interatomic Distances in Halides and Chalcogenides. Act Cryst A32, 751-767 (1976.)
b: Busigny, V., Cartigny, P., Philippot, P., Ader, M. & Javoy, M. Massive recycling of nitrogen and other fluid-mobile elements (K, Rb, Cs, H) in a cold slab environment: evidence from HP to UHP oceanic metasediments of the Schistes Lustrés nappe (western Alps, Europe). Earth Planet. Sci. Lett. 215, 27-42 (2003)
c: Berger, G., Schott, J. & Guy, C. Behavior of Li, Rb and Cs during basalt glass and olivine dissolution and chlorite, smectite and zeolite precipitation from seawater: Experimental investigations and modelization between 50° and 300°C. Chemical Geology 71, 297-312 (1988).
d: Martin, L., Wood, B. J., Turner, S., & Rushmer, T. Experimental measurements of trace element partitioning between lawsonite, zoisite and fluid and their implication for the composition of arc magmas. Journal of Petrology 52, 1049-1075 (2011).
e: Volfinger, M. & Robert, J. L. Structural control of the distribution of trace elements between silicates and hydrothermal solutions. Geochim. Cosmochim. Acta 44, 1455-1461 (1980).
