# Supplementary material for: Abiotic N2 reduction in submarine hydrothermal systems could quickly fertilize prebiotic oceans
Source: Nat Commun. 2025 Nov 28;16:10608. doi: 10.1038/s41467-025-65711-1 (PMC12663365; doi:10.1038/s41467-025-65711-1)
Supplement: Supplementary file 7 — Supplementary Data 4 [file 41467_2025_65711_MOESM7_ESM.xlsx]

## Sheet: Sheet1
Supplementary Table 4. Compilation of aqueous geochemical data for deep hydrothermal fluids.
Location	Temp. (°C)	Sediment cover (m)	Na (mmol/kg)	K (mmol/kg)	Rb (𝜇mol/kg)	Mg (mmol/kg)	NH4+ (mmol/kg)
21ºN EPRa
OBS	350	None	432	23.2	28	0	<0.01
SW	355	None	439	23.2	27	0	<0.01
HG	351	None	443	23.9	33	0	<0.01
Guaymas Basinb
4	315	~500	485	40.1	66	0	12.9
7	300	~500	490	49.2	86	0	15.2
11-13ºEPRa
N & S-13ºN	317	None	560	29.6	14.1	0	n.a
2-13ºN	354	None	551	27.5	19	0	n.a
3-13ºN	380	None	596	28.8	20	0	n.a
4-13ºN	347	None	472	32	24	0	n.a
Mid-Atlantic Ridgea
TAG	306	None	584	17	10	0	n.a
MARK-1	350	None	510	23.6	10.5	0	n.a
MARK-2	335	None	509	23.9	10.8	0	n.a
Axial Volcano, Juan de Fuca Ridgea
11ºN EPR	347	None	434	25.8	20	0	n.a
13ºN EPR	349	None	574	28.7	17	0	n.a
North Cleft, Juan de Fuca Ridgec
Monolith	324	No data available	695	41	27.6	0	n.a
	327	No data available	682	40.4	25.9	0	n.a
Fountain	310	No data available	681	40.3	28.3	0	n.a
Endeavour segment, Juan de Fuca Ridgec
Hulk	353	None	391	27.6	38	0	n.a
Crypto	351	None	371	27.2	36.1	0	n.a
TP	362	None	350	25.3	33.1	0	n.a
Dante	370	None	358	25.7	35.6	0	n.a
Grotto	357	None	332	24.4	32	0	n.a
LOBO	346	None	336	24.5	33.6	0	n.a
Western Pacific (Back Arc), Lau Basinc	334	No data available	568	95	68	0	n.a
Mid-Atlantic Ridge, 37º 17' Nd
2608 (top)	324	No data available	467	28.7	53	0	n.a
Crystal	308	No data available	443	27.8	47	0	n.a
Logatchev Site Be	350	None	440	23	28	0	n.a
Rainbowf	365	No data available	553	20	37	0	n.a
Snake pitf	341	No data available	515	23	12	0	n.a
Longqi-1 DFF6g	352	No data available	471h	14h	10.1h	0	n.a
Average	340.621		491.067	30.1467	31.0233	0
1SD	20.5381		99.9048	14.4014	18.1658	0
Seawater	2		464	9.8	1.3	52.7	0.01
a: Von Damm, K. L. Seafloor hydrothermal activity: black smoke chemistry and chimneys. Ann. Rev. Earth Planet. Sci. 18, 173-204 (1990).
b: Von Damm, K. L., Edmond, J. M., Measures, C. I., Grant, B. Chemistry of submarine hydrothermal solutions at Guaymas Basin, Gulf of California. Geochim. Cosmochim. Acta 49, 2221-2237 (1985).
c: Von Damm, K. L. Controls on the Chemistry and Temporal Variability of Seafloor Hydrothermal Fluids. Geophysical Monograph 91, 222-247 (1995).
d: Pester, N. J. et al. Subseafloor phase equilibria in high-temperature hydrothermal fluids of the Lucky Strike Seamount (Mid-Atlantic Ridge, 37º17´N). Geochim. Cosmochim. Acta 90, 303-322 (2012).
e: Schmidt, K., Koschinsky, A., Garbe-Schönberg, D., Carvalho, L. M. & Seifert., R. Geochemistry of hydrothermal fluids from the ultramafic-hosted Logatchev hydrothermal field, 15°N on the Mid-Atlantic Ridge: Temporal and spatial investigation. Chem. Geol. 242, 1-21 (2007).
f: Douville, E. et al. The rainbow vent fluids (36º14´N, MAR): the influence of ultramafic rocks and phase separation on trace metal content in Mid-Atlantic Ridge hydrothermal fluids. Chem. Geol. 184, 37-48 (2002).
g: Tao, C. et al. Deep high-temperature hydrothermal circulation in a detachment faulting system on the ultra-slow spreading ridge. Nat. Commun. 11, 1300 (2020).
h: The compositions of hydrothermal fluids were calculated using a least-squares regression of the individual components versus Mg with extrapolation to Mg zero.
